# Supplementary material for: DAVID Knowledgebase: a gene-centered database integrating heterogeneous gene annotation resources to facilitate high-throughput gene functional analysis
Source: BMC Bioinformatics. 2007 Nov 2;8:426. doi: 10.1186/1471-2105-8-426 (PMC2186358; doi:10.1186/1471-2105-8-426)
Supplement: Additional file 2 — The Cross Comparisons of Gene Identifers and Annotation Categories among some integration databases, i.e. NCBI Entrez Gene; UniProt; PIR; SOURCE; RESOURCER; BioMart; UCSC Gene Sorter and DAVID Knowledgebase. Different projects offer different web site query flow; data file structures, and downloads. However, the comprehensive coverage and integration of the heterogeneous annotation sources in one centralized place are the No. 1 priority of the DAVID Knowledgebase for the success of high throughput gene functional analysis. Thus, the comparisons across the databases are mainly focusing on the annotation categories that are covered by the DAVID Knowledgebase, but may not be covered by other works. Note: '1' represents the corresponding annotation category collected in the database; and '0' represents not. In addition, due to most, if not all, of the databases do not directly and clearly list the covering annotation categories, the survey is based on data presented on their web interfaces. Thus, the survey is just for the purpose of general comparison with certain inaccuracy. [file 1471-2105-8-426-S2.xls]

## Sheet: Data Content Comprisons 
Categories	Gene IDs/Annotation Contents	DAVID	ENTREZ GENE	UNIPROT	PIR NREF	SOURCE	RESOURCER	IDCONVERTER	UCSC Gene Sorter	BioMart
Disease Association	GENETIC_ASSOCIATION_DB	1	1	0	0	0	0	0	0	0
	OMIM_DISEASE	1	1	1	0	1	0	0	0	1
Functional Category	PIR_SUMMARY	1	0	0	1	0	0	0	0	0
	SP_COMMENT_TYPE	1	0	1	0	1	0	0	0	0
	SP_PIR_KEYWORDS	1	0	1	1	1	0	0	0	1
	UP_SEQ_FEATURE	1	0	1	0	0	0	0	0	0
Gene Identifier	AFFY_ID	1	0	0	0	0	1	1	1	1
	DICTYBASE_ID	1	0	1	0	0	0	0	0	1
	ECOGENE_ID	1	0	1	0	0	0	0	0	0
	ENSEMBL_ID	1	0	1	1	0	0	1	0	1
	ENTREZ_GENE_ID	1	1	0	1	1	1	1	1	1
	FLYBASE_ID	1	1	1	1	0	0	0	0	1
	GENBANK_ACCESSION	1	1	1	1	1	0	1	1	1
	GENPEPT_ACCESSION	1	1	1	1	1	0	1	0	0
	GI_ACCESSION	1	1	0	1	1	0	1	0	1
	GLYCOSUITEDB_ID	1	0	1	0	0	0	0	0	0
	HAMAP_ID	1	0	1	0	0	0	0	0	0
	HSSP_ID	1	0	1	0	0	0	0	0	1
	IMGT_ID	1	1	0	0	0	0	0	0	1
	MAIZEDB_ID	1	0	1	0	0	0	0	0	0
	MEROPS_ID	1	0	1	0	0	0	0	0	0
	MGI_ID	1	0	0	1	0	0	0	0	0
	PDB_ID	1	0	1	1	0	0	1	1	1
	PIR_ACCESSION	1	0	1	1	0	0	1	0	0
	PIR_ID	1	0	1	1	0	0	0	0	0
	PIR_NREF_ID	1	0	0	1	0	0	0	0	0
	RATMAP_ID	1	1	0	0	0	0	0	0	0
	REFSEQ_GENOMIC	1	1	0	0	0	0	1	0	1
	REFSEQ_MRNA	1	1	0	0	0	1	1	1	1
	REFSEQ_PRODUCT	1	1	0	0	0	1	1	0	1
	REFSEQ_PROTEIN	1	1	0	1	1	1	1	0	1
	REFSEQ_RNA	1	1	0	0	0	1	1	0	1
	RGD_ID	1	1	1	0	0	0	0	0	1
	SAGALIST_ID	1	0	1	0	0	0	0	0	0
	SGD_ID	1	1	1	1	0	0	0	1	0
	STYGENE_ID	1	0	1	0	0	0	0	0	0
	TIGR_ID	1	0	1	1	0	0	0	0	0
	UNIGENE	1	1	1	0	1	1	1	0	1
	UNIPROT_ACCESSION	1	1	1	1	0	0	0	1	1
	UNIPROT_ID	1	0	1	1	0	0	0	1	1
	UNIREF100_ID	1	0	1	1	0	0	0	0	0
	WORMBASE_ID	1	1	1	0	0	0	0	1	1
	ZFIN_ID	1	1	1	0	0	0	0	0	0
Gene Tissue Expression	CGAP EST	1	1	0	0	0	0	0	0	0
	CGAP SAGE	1	1	0	0	0	0	0	0	0
	GNF Microarray	1	0	0	0	1	0	0	1	1
	UNIGENE EST	1	1	0	0	1	0	0	0	0
General Annotation	ALIAS_GENE_SYMBOL	1	1	1	1	0	1	0	1	1
	CHROMOSOME	1	1	1	0	1	1	0	1	1
	CYTOBAND	1	1	1	0	1	1	0	0	1
	ENTREZ_GENE_SUMMARY	1	1	0	0	1	0	0	0	1
	GENE_NAME	1	1	1	1	1	1	0	1	1
	GENE_SYMBOL	1	1	1	0	1	1	0	1	1
	HOMOLOGOUS_GENE	1	1	1	0	1	1	0	1	1
	OMIM_ID	1	1	1	1	1	0	0	0	1
	PIR_SEQ_FEATURE	1	0	0	1	0	0	0	0	0
	PROTEIN_MW	1	1	1	0	0	0	0	0	1
	SEQUENCE_LENGTH	1	1	1	1	0	0	0	0	1
	SP_COMMENT	1	0	1	0	1	0	0	0	0
Literature	GENERIF_SUMMARY	1	1	0	0	0	0	0	0	0
	HIV_INTERACTION_PUBMED_ID	1	1	0	0	0	0	0	0	0
	PUBMED_ID	1	1	1	1	0	1	1	0	1
Ontology	COG_KOG_ONTOLOGY	1	1	0	0	0	0	0	0	1
	GO_BIOLOGICAL PROCESS	1	1	1	1	1	1	1	1	1
	GO_CELLUARL COMPONENT	1	1	1	1	1	1	1	1	1
	GO_MOLECULAR FUNCTION	1	1	1	1	1	1	1	1	1
	PANTHER_BIOLOGICAL PROCESS	1	0	0	0	0	0	0	0	0
	PANTHER_MOLECULAR FUNCTION	1	0	0	0	0	0	0	0	0
Pathway	BBID	1	0	0	0	0	0	0	0	0
	BIOCARTA	1	0	0	0	0	0	0	0	0
	EC_NUMBER	1	1	1	1	1	0	0	0	1
	KEGG_COMPOUND	1	0	0	0	0	0	0	0	0
	KEGG_PATHWAY	1	1	1	1	0	0	1	0	0
	KEGG_REACTION	1	0	0	0	0	0	0	0	0
	PANTHER_PATHWAY	1	0	0	0	0	0	0	0	0
	PID	1	0	0	0	0	0	0	0	0
	BBID	1	0	0	0	0	0	0	0	0
P-P Interaction	BIND	1	1	0	0	0	0	0	0	0
	DIP	1	0	0	0	0	0	0	0	0
	HIV_INTERACTION	1	1	0	0	0	0	0	0	0
	HIV_INTERACTION_CATEGORY	1	1	0	0	0	0	0	0	0
	HPRD_INTERACTION	1	1	0	0	0	0	0	1	0
	MINT	1	0	0	0	0	0	0	0	0
	NCICB_CAPATHWAY	1	0	0	0	0	0	0	0	0
	REACTOME_INTERACTION	1	0	0	0	0	0	0	0	0
	TRANSFAC_ID	1	0	1	0	1	1	0	0	0
Protein Domain	BLOCKS_ID	1	0	0	1	0	0	0	0	0
	COG_KOG_NAME	1	1	0	0	0	0	0	0	1
	INTERPRO_NAME	1	0	1	1	0	0	0	0	1
	PANTHER_FAMILY	1	0	1	0	0	0	0	0	0
	PANTHER_SUBFAMILY	1	0	1	0	0	0	0	0	0
	PFAM_NAME	1	1	1	1	0	0	0	1	1
	PIR_ALN	1	0	0	1	0	0	0	0	0
	PIR_HOMOLOGY_DOMAIN	1	0	0	1	0	0	0	0	0
	PIR_SUPERFAMILY_NAME	1	0	1	1	0	0	0	0	0
	PRINTS_NAME	1	0	1	1	0	0	0	0	1
	PRODOM_NAME	1	0	1	0	0	0	0	0	0
	PROSITE_NAME	1	0	1	1	0	0	0	0	1
	SCOP_ID	1	0	1	1	0	0	0	1	1
	SMART_NAME	1	1	1	0	0	0	0	0	0
	TIGRFAMS_NAME	1	0	1	0	0	0	0	0	0
Note: Due to most, if not all, of the databases do not directly and clearly list the covering annotation categories, the survey is based on data presented on their web interfaces. Thus, the survey is just for the purpose of general comparison with certain inaccuracy.
