# Supplementary material for: DAVID Knowledgebase: a gene-centered database integrating heterogeneous gene annotation resources to facilitate high-throughput gene functional analysis
Source: BMC Bioinformatics. 2007 Nov 2;8:426. doi: 10.1186/1471-2105-8-426 (PMC2186358; doi:10.1186/1471-2105-8-426)
Supplement: Additional file 6 — The list of Affymetrix IDs from a HIV microarray study [26] used in the annotation query comparisons across databases. [file 1471-2105-8-426-S6.xls]

## Sheet: Demo List 2
31741_AT
31734_AT
32696_AT
37559_AT
41400_AT
35985_AT
39304_G_AT
41438_AT
35067_AT
32919_AT
35429_AT
36674_AT
967_G_AT
36669_AT
39242_AT
39573_AT
39407_AT
33346_R_AT
40319_AT
2043_S_AT
1788_S_AT
36651_AT
41788_I_AT
35595_AT
36285_AT
39586_AT
35160_AT
39424_AT
36865_AT
2004_AT
36728_AT
37218_AT
40347_AT
36226_R_AT
33012_AT
37906_AT
32872_AT
989_AT
32718_AT
36957_AT
32645_AT
37628_AT
33825_AT
35687_AT
32779_S_AT
34493_AT
31564_AT
887_AT
34712_AT
32897_AT
34294_AT
41365_AT
41446_F_AT
34375_AT
875_G_AT
41099_AT
35372_R_AT
1369_S_AT
919_AT
38970_S_AT
39159_AT
34184_AT
1018_AT
38032_AT
35956_S_AT
35536_AT
34562_AT
1867_AT
35957_AT
39519_AT
41657_AT
38491_AT
652_G_AT
35776_AT
34989_AT
33455_AT
39950_AT
37723_AT
31977_AT
38629_AT
34581_S_AT
36210_G_AT
35120_AT
41532_AT
37889_AT
1332_F_AT
40540_AT
41105_S_AT
1919_AT
37542_AT
39698_AT
36711_AT
36809_AT
1167_S_AT
31648_AT
32364_AT
40792_S_AT
38685_AT
41358_AT
32931_AT
35294_AT
39870_AT
38654_AT
39071_AT
257_AT
35606_AT
41726_AT
33094_S_AT
32405_AT
1432_S_AT
33698_AT
408_AT
39748_AT
36100_AT
36101_S_AT
1953_AT
1372_AT
35314_AT
40790_AT
2030_AT
179_AT
259_S_AT
1852_AT
38024_AT
35376_F_AT
41779_AT
39232_AT
41159_AT
40365_AT
31626_I_AT
40385_AT
35613_AT
37506_AT
38207_AT
887_AT
600_AT
1461_AT
38691_S_AT
1267_AT
1177_AT
1125_S_AT
2036_S_AT
31615_I_AT
37283_AT
40954_AT
31758_AT
36960_AT
33143_S_AT
37048_AT
38538_AT
1005_AT
34963_AT
39408_AT
32464_AT
706_AT
1276_G_AT
164_AT
41445_AT
40735_AT
1891_AT
1258_S_AT
40856_AT
1911_S_AT
31562_AT
32359_AT
274_AT
1804_AT
41387_R_AT
848_AT
41499_AT
39448_R_AT
34537_AT
36459_AT
35500_AT
37139_AT
612_S_AT
32133_AT
39757_AT
37629_AT
38463_S_AT
568_AT
749_AT
1939_AT
38018_G_AT
1857_AT
32699_S_AT
40661_AT
1994_AT
38373_G_AT
33893_R_AT
1388_G_AT
35345_AT
1385_AT
36615_AT
1263_AT
37385_AT
1774_AT
37233_AT
39753_AT
32626_AT
35915_AT
35714_AT
31669_S_AT
36519_AT
40473_AT
1750_AT
33751_AT
37831_AT
35472_AT
41825_AT
34666_AT
35471_G_AT
31888_S_AT
37722_S_AT
35414_S_AT
39750_AT
35726_AT
37662_AT
33802_AT
352_AT
31737_AT
37938_AT
36161_AT
31558_AT
34475_AT
37223_AT
38953_AT
37857_AT
41169_AT
189_S_AT
33092_AT
38660_AT
40895_G_AT
37146_AT
1936_S_AT
38860_AT
40210_AT
41180_I_AT
31586_F_AT
33366_AT
762_F_AT
31521_F_AT
1124_AT
36009_AT
41111_AT
36749_AT
37310_AT
31522_F_AT
259_S_AT
1852_AT
35768_AT
39421_AT
39967_AT
35992_AT
38356_AT
39331_AT
34145_AT
35378_AT
199_S_AT
35966_AT
1866_G_AT
37378_R_AT
37377_I_AT
833_AT
31586_F_AT
38062_AT
34981_AT
1569_R_AT
1548_S_AT
41446_F_AT
36999_AT
34226_AT
33385_G_AT
36173_R_AT
1007_S_AT
35149_AT
38671_AT
37724_AT
1973_S_AT
37317_AT
33829_AT
36532_AT
37662_AT
41717_AT
39372_AT
38221_AT
37418_AT
33120_AT
136_AT
33492_AT
1602_AT
41505_R_AT
41736_G_AT
37862_AT
31859_AT
40913_AT
35956_S_AT
32193_AT
1148_S_AT
1244_AT
38684_AT
37440_AT
32186_AT
1242_AT
39503_S_AT
224_AT
38374_AT
36018_AT
36603_AT
33288_I_AT
33662_AT
33555_AT
33539_AT
430_AT
471_F_AT
35372_R_AT
1369_S_AT
38089_AT
40310_AT
41106_AT
41216_R_AT
32815_AT
37463_R_AT
33470_AT
40522_AT
1463_AT
1743_S_AT
32583_AT
1895_AT
35440_G_AT
1091_AT
1649_AT
287_AT
32119_AT
131_AT
38642_AT
33922_AT
35886_AT
38326_AT
38823_S_AT
41088_AT
41371_AT
39841_AT
32486_AT
41234_AT
41598_AT
40478_AT
37606_AT
37170_AT
34857_AT
32062_AT
37762_AT
36052_AT
40442_F_AT
41550_AT
36621_AT
36929_AT
38645_AT
34438_AT
39587_AT
36562_AT
37155_AT
36055_AT
36754_AT
33545_AT
39402_AT
1520_S_AT
32265_AT
32679_AT
1829_AT
40669_AT
31694_AT
41382_AT
41446_F_AT
38391_AT
34560_AT
40098_AT
32522_F_AT
988_AT
789_AT
1270_AT
1139_AT
33665_S_AT
1237_AT
412_S_AT
34688_AT
31353_F_AT
41856_AT
32928_AT
37584_AT
32379_F_AT
936_S_AT
2082_S_AT
36479_AT
39175_AT
32007_AT
36103_AT
37270_AT
40840_AT
37206_AT
37365_AT
37820_AT
35848_AT
37111_G_AT
39522_AT
36760_AT
35018_AT
31745_AT
37424_AT
36507_AT
719_G_AT
34165_AT
41850_S_AT
